# Supplementary material for: Effect of Diet and Exercise-Induced Weight Loss among Metabolically Healthy and Metabolically Unhealthy Obese Children and Adolescents
Source: Int J Environ Res Public Health. 2022 May 18;19(10):6120. doi: 10.3390/ijerph19106120 (PMC9141466; doi:10.3390/ijerph19106120)
Supplement: Supplementary file 1 [file ijerph-19-06120-s001.zip]

Archive with 1 entries (1 files):
- ijerph-1693777-supplementary.xlsx
