# Supplementary material for: Effect of Diet and Exercise-Induced Weight Loss among Metabolically Healthy and Metabolically Unhealthy Obese Children and Adolescents
Source: Int J Environ Res Public Health. 2022 May 18;19(10):6120. doi: 10.3390/ijerph19106120 (PMC9141466; doi:10.3390/ijerph19106120)
Supplement: Supplementary file 1 [file ijerph-19-06120-s001.zip › ijerph-1693777-supplementary.xlsx]

## Sheet: Sheet1
Supplementary Table S1. Characteristics of MUO children and adolescents.
ID	BMI > 95th percentile	HDL-C ≤ 1.03 mmol/L	TG > 1.7 mmol/L	SBP > 90th percentile	DBP > 90th percentile	FBG > 5.6 mmol/L	Row summary
1	1	1	0	0	0	0	1
2	1	0	1	0	0	0	1
3	1	0	0	0	1	0	1
4	1	0	0	0	1	0	1
5	1	0	0	0	1	0	1
6	1	0	0	0	1	0	1
7	1	0	1	0	0	0	1
8	1	1	0	0	0	0	1
9	1	0	0	1	0	0	1
10	1	0	0	0	1	0	1
11	1	0	0	1	0	0	1
12	1	1	0	0	0	0	1
13	1	0	0	0	1	0	1
14	1	1	0	0	0	0	1
15	1	1	0	0	0	0	1
16	1	0	0	1	0	0	1
17	1	1	0	0	0	0	1
18	1	0	0	0	1	0	1
19	1	0	0	0	1	0	1
20	1	1	0	0	0	0	1
21	1	0	1	0	0	0	1
22	1	0	0	0	1	0	1
23	1	0	0	1	0	0	1
24	1	0	0	0	1	0	1
25	1	1	0	0	0	0	1
26	1	0	1	0	0	0	1
27	1	0	0	1	0	0	1
28	1	0	0	1	0	0	1
29	1	0	1	0	0	0	1
30	1	0	0	1	0	0	1
31	1	0	0	1	0	0	1
32	1	0	0	1	0	0	1
33	1	0	1	0	0	0	1
34	1	0	0	0	1	0	1
35	1	0	0	0	1	0	1
36	1	0	1	0	0	0	1
37	1	0	0	1	0	0	1
38	1	0	0	1	0	0	1
39	1	0	0	0	1	0	1
40	1	0	0	1	0	0	1
41	1	0	0	1	0	0	1
42	1	0	1	0	0	0	1
43	1	0	0	1	0	0	1
44	1	0	0	0	1	0	1
45	1	1	0	0	0	0	1
46	1	1	0	0	0	0	1
47	1	0	0	0	1	0	1
48	1	1	0	0	0	0	1
49	1	0	0	1	0	0	1
50	1	0	0	0	1	0	1
51	1	0	1	0	0	0	1
52	1	0	0	1	0	0	1
53	1	0	0	1	0	0	1
54	1	0	0	1	0	0	1
55	1	0	0	1	0	0	1
56	1	0	0	0	1	0	1
57	1	0	1	0	0	0	1
58	1	0	0	0	1	0	1
59	1	1	0	0	0	0	1
60	1	1	0	0	0	0	1
61	1	0	0	1	0	0	1
62	1	0	0	0	1	0	1
63	1	0	0	1	0	0	1
64	1	0	0	1	0	0	1
65	1	0	0	1	0	0	1
66	1	0	0	1	0	0	1
67	1	0	0	1	0	0	1
68	1	0	0	1	0	0	1
69	1	0	1	0	0	0	1
70	1	1	0	0	0	0	1
71	1	0	0	1	0	0	1
72	1	1	0	0	0	0	1
73	1	0	0	1	0	0	1
74	1	1	0	0	0	0	1
75	1	1	0	0	0	0	1
76	1	1	0	0	0	0	1
77	1	1	0	0	0	0	1
78	1	1	0	0	0	0	1
79	1	0	0	1	0	0	1
80	1	1	0	0	0	0	1
81	1	1	0	0	0	0	1
82	1	1	0	0	0	0	1
83	1	0	0	1	0	0	1
84	1	1	0	0	0	0	1
85	1	0	0	1	0	0	1
86	1	0	0	1	0	0	1
87	1	0	0	1	0	0	1
88	1	0	0	1	0	0	1
89	1	0	0	1	0	0	1
90	1	1	0	0	0	0	1
91	1	0	0	1	1	0	2
92	1	1	0	0	0	1	2
93	1	1	0	1	0	0	2
94	1	0	0	1	1	0	2
95	1	0	0	1	1	0	2
96	1	0	0	1	1	0	2
97	1	0	0	1	1	0	2
98	1	0	0	1	1	0	2
99	1	0	0	1	1	0	2
100	1	0	0	1	1	0	2
101	1	0	0	1	1	0	2
102	1	1	0	0	1	0	2
103	1	0	0	1	1	0	2
104	1	1	0	1	0	0	2
105	1	0	0	1	1	0	2
106	1	0	0	1	1	0	2
107	1	0	0	1	1	0	2
108	1	1	0	0	1	0	2
109	1	0	0	1	1	0	2
110	1	0	0	1	1	0	2
111	1	0	0	1	1	0	2
112	1	1	0	1	0	0	2
113	1	0	0	1	1	0	2
114	1	1	0	1	0	0	2
115	1	1	0	1	0	0	2
116	1	0	0	1	1	0	2
117	1	0	0	1	1	0	2
118	1	0	0	1	1	0	2
119	1	1	1	0	0	0	2
120	1	1	0	1	0	0	2
121	1	0	0	1	1	0	2
122	1	1	0	1	0	0	2
123	1	0	0	1	1	0	2
124	1	0	0	1	1	0	2
125	1	0	0	1	1	0	2
126	1	0	0	1	1	0	2
127	1	1	0	1	0	0	2
128	1	0	0	1	1	0	2
129	1	0	0	1	1	0	2
130	1	0	0	1	1	0	2
131	1	0	0	1	1	0	2
132	1	1	0	1	0	0	2
133	1	0	0	1	1	0	2
134	1	1	0	1	0	0	2
135	1	0	0	1	1	0	2
136	1	0	0	1	1	0	2
137	1	1	0	1	0	0	2
138	1	0	0	1	1	0	2
139	1	1	0	1	0	0	2
140	1	0	0	1	1	0	2
141	1	1	0	1	0	0	2
142	1	1	0	0	1	0	2
143	1	1	0	1	0	0	2
144	1	1	0	1	0	0	2
145	1	1	0	1	0	0	2
146	1	1	1	0	0	0	2
147	1	1	0	0	1	0	2
148	1	1	0	1	0	0	2
149	1	0	1	1	0	0	2
150	1	1	0	1	1	0	3
151	1	0	1	1	1	0	3
152	1	1	0	1	1	0	3
153	1	1	0	1	1	0	3
154	1	0	1	1	1	0	3
155	1	1	0	1	1	0	3
156	1	1	0	1	1	0	3
157	1	1	0	1	1	0	3
158	1	1	0	1	1	0	3
159	1	1	0	1	1	0	3
160	1	1	0	1	1	0	3
161	1	1	1	0	1	0	3
162	1	1	0	1	1	0	3
163	1	1	0	1	1	0	3
164	1	1	0	1	1	0	3
165	1	1	0	1	1	0	3
166	1	0	1	1	1	0	3
167	1	1	0	1	1	0	3
168	1	1	0	1	1	0	3
169	1	1	0	1	1	0	3
170	1	1	0	1	1	0	3
171	1	1	0	1	1	0	3
172	1	1	0	1	1	0	3
173	1	0	1	1	1	0	3
174	1	1	0	1	1	0	3
175	1	1	0	1	1	0	3
176	1	1	1	1	1	0	4
177	1	1	1	1	1	0	4
178	1	1	0	1	1	1	4
179	1	1	0	1	1	1	4
180	1	1	1	1	1	0	4
Subtotal	180	76	22	117	88	3
Note: "1" means conforms to the description, "0" means does not conform.
